# Supplementary material for: A compromised developmental trajectory of the infant gut microbiome and metabolome in atopic eczema
Source: Gut Microbes. 2020 Oct 6;12(1):1801964. doi: 10.1080/19490976.2020.1801964 (PMC7553750; doi:10.1080/19490976.2020.1801964)
Supplement: Supplemental Material [file KGMI_A_1801964_SM8703.zip]

Archive with 3 entries (2 files):
- Supplementary information/
- Supplementary information/Supplementary Figures - Ta et al - Gut Microbes 170420.pdf
- Supplementary information/Supplementary Tables - Ta et al - Gut Microbes 010620.pdf
